# Supplementary material for: Managing the Consequences of Oncological Major Surgery: A Short- and Medium-Term Skills Assessment Proposal for Patient and Caregiver through M.A.D.I.T. Methodology
Source: Behav Sci (Basel). 2022 Mar 15;12(3):77. doi: 10.3390/bs12030077 (PMC8945744; doi:10.3390/bs12030077)
Supplement: Supplementary file 1 [file behavsci-12-00077-s001.zip]

Archive with 1 entries (1 files):
- behavsci-1592655-supplementary.pdf
